# Supplementary material for: Acceptance of COVID-19 Vaccines among Patients with Inflammatory Bowel Disease in Japan
Source: Healthcare (Basel). 2021 Dec 22;10(1):6. doi: 10.3390/healthcare10010006 (PMC8774988; doi:10.3390/healthcare10010006)
Supplement: Supplementary file 1 [file healthcare-10-00006-s001.zip]

Archive with 1 entries (1 files):
- healthcare-1472418-supplementary.pdf
